# Supplementary material for: Longer-Term Weight Loss Outcomes Are Not Primarily Driven by Diet Following Roux-en-Y Gastric Bypass and Sleeve Gastrectomy
Source: Nutrients. 2023 Jul 26;15(15):3323. doi: 10.3390/nu15153323 (PMC10420962; doi:10.3390/nu15153323)
Supplement: Supplementary file 1 [file nutrients-15-03323-s001.zip]

Archive with 1 entries (1 files):
- nutrients-2452005-supplementary.pdf
